# Supplementary material for: Scaling a Hydraulic Motor for Minimally Invasive Medical Devices
Source: Micromachines (Basel). 2024 Jan 12;15(1):131. doi: 10.3390/mi15010131 (PMC10818856; doi:10.3390/mi15010131)
Supplement: Supplementary file 1 [file micromachines-15-00131-s001.zip]

Archive with 2 entries (2 files):
- Spreadsheet S1-Experimental Data.xlsx
- Video S1-Video of rotor movement w.r.t flow.mp4
