# Supplementary material for: Scaling a Hydraulic Motor for Minimally Invasive Medical Devices
Source: Micromachines (Basel). 2024 Jan 12;15(1):131. doi: 10.3390/mi15010131 (PMC10818856; doi:10.3390/mi15010131)
Supplement: Supplementary file 1 [file micromachines-15-00131-s001.zip › Spreadsheet S1-Experimental Data.xlsx]

## Sheet: 5 Blades 1 Inlet
								Prototype: Single inlet perpendicular to blades, 5 Blade rotor (Design option 1).
Pressure, Data set Number	RPM data							* Measured using “Drum” arrangement.
6.5 to 7 PSI	Flowrate	35 to 37 mL / 10 sec
1	10551	10804	10701	10563	10600
2	10856	10740	10689	10576	10714
3	10333	10489	10526	10441	10501
4	10239	10575	10501	10404	10477
5	10181	10250	10135	10146	9944.8	10514
6	10817	10714	11002	10962	10856
7	10625	10804	10962	10817	10465
8	10477	10440	10551	10676	10416
9	10843	10869	10563	10778	11363
10	10239	10428	10856	10526	10489	10869
11.5 to 12 PSI	Flowrate	56 mL / 10 sec
1	17821	17751	17475	17717	17510
2	17110	17475	17274	17408	17475
3	16981	17175	16666	17142	17307
4	17408	17274	17045	16981	17078
5	17408	17716	17787	17307	17374
24.5 PSI	Flowrate	84 mL / 10 sec
1	29411	29801	29508	30101	29801
25.5 to 26.5 PSI	Flowrate	86 to 88 mL / 10 sec
1	32491	30822	32491	32608	30822
2	33089	33333	32728	32468
3	32728	33089	33211	32728	32611
4	33089	33089	33211	33089	32967
5	32728	32258	32967	33333	32258
40 PSI	Flowrate	100 to 102 mL / 10 sec
1	42857	42253	42857	42253	41476
2	40910	41476	42655	42057	43064
3	43478	43064	43064	43478	41862
4	42655	42454	42857	43064	42857	42655
5	43271	42253	42454	43064	42655	43064

## Sheet: 5 Blades 1 Inlet_Rerun
Pressure	7 PSI	Flowrate	37 mL/10 sec		Prototype: Single inlet perpendicular to blades, 5 Blade rotor (Design option 1).
					* Measured using “Drum” arrangement.
RPM Data
10477		Average	10259.7	RPM
10416
10228
10489
10215
10392
10286
10369
10600
10465
9922.9
9934
9955.9
10204
9729.8
10392
10368
10285
10551
10489
10453
10146
10428
10285
10216
10689
10393
10193
10192
10298
10309
10033
10321
10514
10285
10714
10227
10159
10170
10626
10332
10112
10193
10262
10477
10663
10453
10158
10124
9761.8
9593.6
10227
9891.9
10146
10345
9815.3
9826.5

## Sheet: 5 Blades 1 Inlet_Dark
Test conducted without ambient light					Prototype: Single inlet perpendicular to blades, 5 Blade rotor (Design option 1).
Pressure	7 PSI	Flowrate	37 mL/10 sec		* Measured using “Drum” arrangement.
RPM Data
10428
10321		Average	10213.7	RPM
10136
10297
10251
10044
10344
10344
10344
10333
10181
10321
10055
10169
10056
10298
10067
10101
9846.9
10135
10000
10000
10526
10124
9966.8
10332
10033
10441
10417
10216
10147
10538
10239
10022
10440
9891.2
10000
10344
10514
10286

## Sheet: Tangential Inlet
Pressure	10.5 - 11.5 PSI	Flowrate	26,26,26,27 mL / 10 sec		Prototype: Single inlet tangential to blades, 5 Blade rotor (Design option 2).
Data set Number	RPM				* Measured using “Disc” arrangement.
1	590		Average flowrate
	570.2		2.625	mL/sec
	571
	594.4
	562.9
	563.3			Dataset Number	Average RPM
	583.3			1	576
	572.9			2	572.95
2	563.2			3	576.888
	577			4	579.712
	590.1
	571.7
	562.4
	578.7
	570.5
	570
3	589.3
	556.8
	604.2
	567.4
	574.9
	578.7
	573.2
	570.6
4	560.3
	581.9
	588
	566.8
	586.3
	576.5
	587.2
	590.7

## Sheet: 2 Inlets
Pressure	6.5 to 7 PSI		Flowrate	37, 37 mL / 10 sec						Prototype: Dual perpendicular inlets with a 5 blade rotor (Design option 3).
Data set Number	RPM Data						Average RPM			* Measured using “Disc” arrangement.
1	4936.9	4939.6	4955.9	4934.2	4912.7	4909.9	4931.53
2	5030.7	5056.1	5013.9	5008.3	5042	5000	5025.17
3	5039.1	5042	5050.5	5027.9	4988.9	4980.6	5021.5
4	5070.5	5061.9	5050.5	5053.3	4958.7	4969.6	5027.42
5	5019.5	5030.7	5013.9	5022.3	5025.1	5008.3	5019.97

## Sheet: 4 Blades
Pressure	11.5 PSI	Flowrate	20, 21 mL/ 10 sec			Prototype: Single inlet design with a rotor having 4 blades (Design option 4).
Data set Number	RPM					* Measured using “Disc” arrangement.
1	4136.1		Average flowrate
	4115.9		2.05	mL/sec
	4117.6
	4115.2				Dataset Number	Average RPM
	4110.2				1	4122.61
	4106.1				2	4127.41
	4141.8				3	4118.47
	4138				4	4121.74
2	4106.3
	4117.2
	4145.7
	4140.3
	4136.3
	4138.3
	4115.9
	4119.3
3	4136.4
	4113.7
	4102.3
	4115.2
	4119.1
	4119
	4109.6
	4132.5
4	4128.9
	4100.7
	4119
	4142.1
	4119.2
	4106.2
	4136.1
